# Supplementary material for: Paths of lateral gene transfer of lysyl-aminoacyl-tRNA synthetases with a unique evolutionary transition stage of prokaryotes coding for class I and II varieties by the same organisms
Source: BMC Evol Biol. 2006 Mar 12;6:22. doi: 10.1186/1471-2148-6-22 (PMC1475646; doi:10.1186/1471-2148-6-22)
Supplement: Additional file 3 — Complete PHYML LysRS2 Maximum Likelihood gene tree in Newick format. [file 1471-2148-6-22-S3.txt]

((((((((((((((((((((Colwellia.psychrerythraea:0.227174,((Vibrio.fischeri:0.051686,(Vibrio.cholerae:0.026445,Vibrio.vulnificus:0.019614)100:0.055549)88:0.047626,(Shewanella.amazonensis:0.062588,((Shewanella.oneidensis:0.025717,Shewanella.baltica:0.026517)100:0.025996,(Shewanella.denitrificans:0.021611,Shewanella.frigidimarina:0.026036)100:0.017107)100:0.038265)99:0.052986)100:0.186868)94:0.133514,(Microbulbifer.degradans:0.239671,Chromohalobacter.salexigens:0.240617)48:0.037470)35:0.030609,((Acinetobacter.sp:0.161683,(Psychrobacter.cryohalolentis:0.007413,Psychrobacter.arcticum:0.014826)100:0.243817)100:0.194548,(Azotobacter.vinelandii:0.068574,(Pseudomonas.aeruginosa:0.055117,(Pseudomonas.putida:0.038112,Pseudomonas.syringae:0.040041)91:0.018143)85:0.034464)100:0.171471)61:0.043320)94:0.089085,(((Haemophilus.influenzae:0.064610,(Haemophilus.somnus:0.047928,Pasteurella.multocida:0.027730)83:0.020834)100:0.219070,((((Photorhabdus.luminescens:0.085196,Yersinia.pestis:0.046620)97:0.036251,Erwinia.carotovora:0.050926)81:0.032041,(E.coli.heat/ind:0.072544,(Salmonella.typhi:0.016350,(Shigella.flexneri:0.025671,Citrobacter.freundii:0.025008)36:0.012244)75:0.018765)94:0.054532)96:0.071614,(Escherichia.coli:0.344538,(Candidatus.Blochmannia.pennsyl:0.313252,(Buchnera.aphidicola:0.344644,Wigglesworthia.glossinidia:0.470060)99:0.193611)97:0.148804)72:0.076104)72:0.075595)97:0.089290,(Francisella.tularensis:0.409921,Legionella.pneumophila:0.311792)80:0.117907)38:0.042046)28:0.039192,((Coxiella.burnetii:0.388666,Idiomarina.loihiensis:0.159132)53:0.077182,Methylococcus.capsulatus:0.256988)40:0.052335)69:0.085754,((Thiobacillus.denitrificans:0.204916,(uncultured.bacterium.577:0.147077,(Nitrosomonas.eutropha:0.042858,Nitrosomonas.europaea:0.043926)100:0.176499)99:0.122830)61:0.100627,((((Methylobacillus.flagellatus:0.176467,((((Bordetella.pertussis:0.001765,Bordetella.parapertussis:0.005297)100:0.000000,Bordetella.bronchiseptica:0.001760)100:0.129666,Polaromonas.sp:0.389124)20:0.056592,((Ralstonia.solanacearum:0.054422,(Ralstonia.eutropha:0.019957,Ralstonia.metallidurans.:0.056797)99:0.022594)98:0.044268,(Burkholderia.fungorum:0.061206,(Burkholderia.mallei:0.052297,(Burkholderia.vietnamiensis:0.017865,(Burkholderia.cepacia:0.004071,Burkholderia.cenocepacia:0.006439)100:0.010343)96:0.022351)100:0.033711)99:0.059264)99:0.077107)40:0.048067)36:0.069887,(Dechloromonas.aromatica:0.160448,Azoarcus.sp:0.159433)92:0.090224)20:0.044916,(Chromobacterium.violaceum:0.148783,(Neisseria.gonorrhoeae:0.014469,Neisseria.meningitidis:0.003621)100:0.207555)99:0.102448)15:0.019074,uncultured.bacterium.580:0.329442)52:0.040350)100:0.117068)68:0.059158,(Xylella.fastidiosa:0.126286,(Xanthomonas.oryzae:0.004133,Xanthomonas.axonopodis:0.006631)76:0.049522)100:0.338184)96:0.104033,Magnetococcus.sp:0.384549)93:0.102648,(((Thiomicrospira.denitrificans:0.309692,((Campylobacter.coli:0.060687,(Campylobacter.jejuni:0.063671,Campylobacter.lari:0.115917)100:0.037608)93:0.036140,Campylobacter.upsaliensis:0.113141)100:0.301953)80:0.075278,(Wolinella.succinogenes:0.195728,(Helicobacter.hepaticus:0.243777,Helicobacter.pylori:0.213038)97:0.097130)92:0.114474)100:0.378870,((Desulfuromonas.acetoxidans:0.269380,(Pelobacter.propionicus:0.106041,(Geobacter.sulfurreducens:0.066865,Geobacter.metallireducens:0.059799)100:0.060757)100:0.163848)96:0.096876,(Desulfotalea.psychrophila:0.400252,(Syntrophobacter.fumaroxidans:0.379692,(Desulfovibrio.desulfuricans:0.131962,Desulfovibrio.vulgaris:0.074964)100:0.277177)59:0.062628)95:0.098123)67:0.053247)75:0.080899)85:0.135057,(Frankia.sp:0.936506,(Thermobifida.fusca:0.273858,((Nocardioides.sp:0.202065,(Propionibacterium.acnes:0.307679,Arthrobacter.sp:0.179033)100:0.097026)100:0.157125,((((Nocardia.farcinica:0.053595,(Mycobacterium.avium:0.037536,(Mycobacterium.tuberculosis:0.058605,Mycobacterium.leprae:0.102712)100:0.028161)100:0.186260)99:0.072813,(Corynebacterium.jeikeium:0.156535,(Corynebacterium.efficiens:0.045777,Corynebacterium.glutamicum:0.081364)100:0.123414)100:0.123065)100:0.115132,(Brevibacterium.linens:0.243116,Bifidobacterium.longum:0.420553)78:0.088617)64:0.051800,Leifsonia.xyli:0.266229)100:0.101560)99:0.144080)100:0.421873)78:0.232317)10:0.046195,((Trichodesmium.erythraeum:0.821000,(Gloeobacter.violaceus:0.319189,((Synechococcus.elongatus:0.158315,(Synechocystis.sp.6803:0.153439,(Thermosynechococcus.elongatus:0.213082,(Nostoc.sp:0.011597,Anabaena.variabilis.v:0.012890)100:0.121503)28:0.022497)41:0.025173)94:0.092582,(Prochlorococcus.marinus.1378:0.117099,Synechococcus.sp:0.155185)100:0.188165)81:0.062056)91:0.184213)72:0.210187,(((Symbiobacterium.thermophilum:0.467800,Anaeromyxobacter.dehalogenans:0.622110)32:0.076669,Solibacter.usitatusgi:0.713096)12:0.091810,((Dehalococcoides.ethenogenes:0.525928,(Sinorhizobium.meliloti:0.073917,Agrobacterium.tumefaciens:0.125482)100:0.636492)39:0.087660,Rhodopirellula.baltica:1.002349)26:0.059921)0:0.063791)0:0.062657)10:0.131493,((Leptospira.interrogans:0.453008,((Cytophaga.:0.323699,(Bacteroides.thetaiotaomicron:0.118262,Bacteroides.fragilis:0.058403)100:0.255827)86:0.141176,((((Chlorobium.limicola:0.087747,(Chlorobium.phaeobacteroides:0.103685,Pelodictyon.phaeoclathratiform:0.142909)32:0.021035)27:0.024939,Prosthecochloris.aestuarii:0.169624)46:0.022160,Chlorobium.tepidum:0.150273)66:0.025567,Prosthecochloris.vibrioformis:0.066484)100:0.241017)100:0.216125)92:0.138213,(((Syntrophomonas.wolfei:0.298601,Desulfitobacterium.hafniense:0.303401)49:0.063572,(Fusobacterium.nucleatum:0.444425,(((Enterococcus.faecalis:0.145238,(((Oenococcus.oeni:0.314012,Leuconostoc.mesenteroides:0.155262)98:0.131343,(Lactobacillus.casei:0.198795,(Pediococcus.pentosaceus:0.144238,Lactobacillus.plantarum:0.140084)100:0.077999)89:0.035710)99:0.094592,(Lactococcus.lactis:0.171601,(Streptococcus.mutans:0.057215,(Streptococcus.agalactiae:0.058271,(Streptococcus.thermophilus:0.037541,Streptococcus.pneumoniae:0.049690)100:0.015820)97:0.011172)100:0.086415)100:0.088020)84:0.066983)98:0.103757,((Mesoplasma.florum:0.161711,Mycoplasma.mycoides:0.119004)100:0.361061,((((Mycoplasma.gallisepticum:0.325222,(Mycoplasma.pneumoniae:0.140830,Mycoplasma:0.192862)100:0.326771)98:0.178896,Ureaplasma.urealyticum:0.359615)95:0.175019,(Mycoplasma.hyopneumoniae:0.591896,((Mycoplasma.hominis:0.340456,Mycoplasma.mobile:0.306881)100:0.059478,((Mycoplasma.fermentans:0.332271,Mycoplasma.synoviae:0.312053)100:0.093561,Mycoplasma.pulmonis:0.340124)98:0.073228)76:0.051632)97:0.133366)55:0.057953,Onion.yellows.phytoplasma:0.551781)67:0.091264)97:0.141442)47:0.030446,((Listeria.innocua:0.006476,Listeria.monocytogenes:0.008127)100:0.242536,(Exiguobacterium.sp:0.208119,((Geobacillus.kaustophilus:0.006235,Geobacillus.stearothermophilus:0.011277)100:0.124644,((Bacillus.cereus:0.000000,Bacillus.anthracis:0.001824)100:0.117090,(((Bacillus.clausii:0.133538,Bacillus.halodurans:0.115998)77:0.082725,(Oceanobacillus.iheyensis:0.113467,(Staphylococcus.aureus:0.049440,(Staphylococcus.haemolyticus:0.033121,Staphylococcus.epidermidis:0.049543)100:0.020185)100:0.159123)53:0.044593)30:0.040262,(Bacillus.subtilis:0.075725,Bacillus.licheniformis:0.040406)98:0.063991)14:0.029924)24:0.023552)62:0.041361)95:0.061860)79:0.049091)75:0.090134)90:0.098951)30:0.024195,(Thermoanaerobacter.tengcongens:0.205371,(Clostridium.acetobutylicum:0.185172,Clostridium.perfringens:0.187426)100:0.156840)100:0.128767)97:0.097306)82:0.080320)21:0.125818,Thermotoga.maritima:0.499339)7:0.041351,((Methanosarcina.barkeri:0.099882,(Methanosarcina.acetivorans:0.031883,Methanosarcina.mazei:0.042388)100:0.034146)100:0.571406,Aquifex.aeolicus:0.500387)60:0.159635)11:0.050083,(Deinococcus.radiodurans:0.444280,Thermus.thermophilus:0.311343)100:0.434314)7:0.034544,Bdellovibrio.bacteriovorus:0.672513)31:0.106183,(Parachlamydia.sp:0.332991,((Chlamydophila.pneumoniae:0.185402,(Chlamydophila.caviae:0.032514,Chlamydophila.abortus:0.070306)100:0.064358)63:0.045117,(Chlamydia.muridarum:0.044499,Chlamydia.trachomatis:0.030794)100:0.099607)100:0.348846)100:0.556211)36:0.116868,(Pyrobaculum.aerophilum:0.829368,(sulfolobus.tokodaii:0.122160,Sulfolobus.solfataricus:0.104431)100:0.359239)99:0.274844)100:4.476607,(aspartyl-Campylobacter.jejuni:0.466085,aspartyl-Thermotoga.maritima:0.650747)49:0.088562)93:0.127862,aspartyl-E.coli:0.226833,aspartyl-Buchnera.aphidicoda:0.478689);
