# Supplementary material for: Paths of lateral gene transfer of lysyl-aminoacyl-tRNA synthetases with a unique evolutionary transition stage of prokaryotes coding for class I and II varieties by the same organisms
Source: BMC Evol Biol. 2006 Mar 12;6:22. doi: 10.1186/1471-2148-6-22 (PMC1475646; doi:10.1186/1471-2148-6-22)
Supplement: Additional file 4 — Complete PHYML LysRS1 Maximum Likelihood gene tree in Newick format. [file 1471-2148-6-22-S4.txt]

(((((((((glutamyl-Buchnera_NP_660424.2:0.514722,glutamyl-e.coli_Q8XBN2:0.342507)97:0.137564,(glutamyl-CampilobacterJejuni_O:0.515363,glutamyl-Termotoga_Q9X2I8:0.972695)62:0.286445)100:4.033283,(Cenarchaeum.symbiosum:0.756994,((((Rhodopseudomonas.palustris:0.256516,Caulobacter.crescentus:0.345151)36:0.056447,magnetospirillum.magnetotactic:0.372536)40:0.037774,((Wolbachia.pipientis:0.399082,(Ricketsia.conorii:0.027000,Rickettsia.prowazekii:0.115861)100:0.376920)78:0.156199,(Rhodobacter.sphaeroidesgi:0.275411,(Mesorhizobium.loti:0.138997,(Brucella.suis:0.002029,Brucella.melitensis:0.001482)100:0.113222)100:0.194324)98:0.124802)53:0.066159)77:0.200149,sphingomon:0.459956)100:1.173618)100:0.744647)81:0.268520,Aeropyrum.pernix:1.413579)31:0.085595,(Halobacterium.sp:1.229839,((Methanopyrus.kandleri:0.926352,Meth.thermoautotrophicum:0.573980)67:0.103119,(((Ferroplasma.acidarmanus:0.381949,(Thermoplasma.volcanium:0.251475,Thermoplasma.acidophilum:0.252065)100:0.238923)100:0.484457,(Archaeoglobus.fulgidus:0.482465,(Methanosarcina.barkeri:0.096400,(Methanosarcina.acetivorans:0.039862,Methanosarcina.mazei:0.048556)100:0.032191)100:0.445377)79:0.092679)96:0.167409,(Methanococcus.jannaschii:0.251252,Methanococcus.maripaludis:0.297485)100:0.405500)96:0.130449)91:0.157173)51:0.079557)99:0.341594,(Pyrococcus.horikoshii:0.037829,(Pyrococcus.abyssi:0.105146,Pyrococcus.furiosus:0.143588)100:0.054819)100:0.432201)68:0.184832,(Borrelia.burgdorferi:0.450055,(Treponema.pallidum:0.268932,Treponema.denticola:0.293968)100:0.267098)100:0.387449)100:0.372525,Bacillus.cereus:0.821188)100:1.070215,Streptomyces.coelicolor:0.073871,Streptomyces.avermitilis:0.044175);
